# Supplementary material for: Biweekly CAPOX versus triweekly CAPOX in the adjuvant therapy of post-surgery CRC: A randomized controlled trial
Source: PLoS One. 2025 Jul 11;20(7):e0313472. doi: 10.1371/journal.pone.0313472 (PMC12250227; doi:10.1371/journal.pone.0313472)
Supplement: S1 File — (XLSX) [file pone.0313472.s001.xlsx]

## Sheet: TNM Stage
Pts	TNM	Stage
P1	T3N1M0	Stage IIIA
P2	T1N1M0	Stage IIIA
P3	T4N0M0	Stage IIB
P4	T2N1M0	Stage IIIA
P5	T3N1M0	Stage IIIA
P6	T3N1M0	Stage IIIA
P7	T3N0M0	Stage IIA
P8	T2N1M0	Stage IIIA
P9	T3N1M0	Stage IIIA
P10	T4N0M0	Stage IIB
P11	T4N0M0	Stage IIB
P12	T1N1M0	Stage IIIA
P13	T3N1M0	Stage IIIA
P14	T3N1M0	Stage IIIA
P15	T3N1M0	Stage IIIA
P16	T3N1M0	Stage IIIA
P17	T1N1M0	Stage IIIA
P18	T3N1M0	Stage IIIA
P19	T2N1M0	Stage IIIA
P20	T2N1CM0	Stage IIIA
P21	T3N1M0	Stage IIIA
P22	T3N0M0	Stage IIA
P23	T3N0M0	Stage IIA
P24	T3N1M0	Stage IIIA
P25	T3N0M0	Stage IIA
P26	T3N1M0	Stage IIIA
P27	T3N1M0	Stage IIIA
P28	T2N1M0	Stage IIIA
P29	T3N1M0	Stage IIIA
P30	T3N1M0	Stage IIIA
P31	T3N1M0	Stage IIIA
P32	T3N1M0	Stage IIIA
P33	T3N0M0	Stage IIA
P34	T3N1M0	Stage IIIA
P35	T3N1M0	Stage IIIA
P36	T3N1M0	Stage IIIA
P37	T3N1M0	Stage IIIA
P38	T2N1M0	Stage IIIA
P39	T3N0M0	Stage IIA
P40	T3N0M0	Stage IIA
P41	T3N1M0	Stage IIIA
P42	T3N1M0	Stage IIIA
P43	T3N1M0	Stage IIIA
P44	T4N0M0	Stage IIB
P45	T3N0M0	Stage IIA
P46	T3N0M0	Stage IIA
P47	T3N1M0	Stage IIIA
P48	T3N0M0	Stage IIA
P49	T3N0M0	Stage IIA
P50	T3N1M0	Stage IIIA
P51	T3N0M0	Stage IIA
P52	T4N1CM0	Stage IIIC
P53	T4N2M0	Stage IIIC
P54	T4N1CM0	Stage IIIC
P55	T3N2M0	Stage IIIB
P56	T3N2M0	Stage IIIB
P57	T4N1M0	Stage IIIC
P58	T3N2M0	Stage IIIB
P59	T3N2M0	Stage IIIB
P60	T3N2M0	Stage IIIB
P61	T4N2M0	Stage IIIC
P62	T3N1CM0	Stage IIIA
P63	T4N1M0	Stage IIIC
P64	T4N2M0	Stage IIIC
P65	T4N2M0	Stage IIIC
P66	T3N2M0	Stage IIIB
P67	T4N2M0	Stage IIIC
P68	T3N2M0	Stage IIIB
P69	T3N2M0	Stage IIIB
P70	T2N2M0	Stage IIA
P71	T3N2M0	Stage IIIB
P72	T2N2M0	Stage IIA
P73	T3N2M0	Stage IIIB
P74	T2N2M0	Stage IIA
P75	T3N2M0	Stage IIIB
P76	T3N2M0	Stage IIIB
P77	T3N2M0	Stage IIIB
P78	T3N2M0	Stage IIIB
P79	T3N2M0	Stage IIIB
P80	T2N2M0	Stage IIA
P81	T3N1M0	Stage IIIA
P82	T1N1M0	Stage IIIA
P83	T2N1M0	Stage IIIA
P84	T3N0M0	Stage IIA
P85	T3N1CM0	Stage IIIA
P86	T1N1M0	Stage IIIA
P87	T3N0M0	Stage IIA
P88	T3N1M0	Stage IIIA
P89	T4N0M0	Stage IIB
P90	T3N1M0	Stage IIIA
P91	T3N1M0	Stage IIIA
P92	T2N1M0	Stage IIIA
P93	T3N0M0	Stage IIA
P94	T3N1M0	Stage IIIA
P95	T3N1M0	Stage IIIA
P96	T3N1M0	Stage IIIA
P97	T3N0M0	Stage IIA
P98	T3N1CM0	Stage IIIA
P99	T3N1M0	Stage IIIA
P100	T3N1M0	Stage IIIA
P101	T3N0M0	Stage IIA
P102	T3N0M0	Stage IIA
P103	T3N1M0	Stage IIIA
P104	T3N1M0	Stage IIIA
P105	T3N1M0	Stage IIIA
P106	T3N1M0	Stage IIIA
P107	T4N0M0	Stage IIB
P108	T3N0M0	Stage IIA
P109	T3N0M0	Stage IIA
P110	T2N1M0	Stage IIIA
P111	T3N0M0	Stage IIA
P112	T2N1M0	Stage IIIA
P113	T3N0M0	Stage IIA
P114	T3N1M0	Stage IIIA
P115	T3N1M0	Stage IIIA
P116	T3N1M0	Stage IIIA
P117	T3N0M0	Stage IIA
P118	T3N1M0	Stage IIIA
P119	T3N1M0	Stage IIIA
P120	T3N1M0	Stage IIIA
P121	T3N1M0	Stage IIIA
P122	T3N0M0	Stage IIA
P123	T1N1M0	Stage IIIA
P124	T3N1cM0	Stage IIIA
P125	T3N0M0	Stage IIA
P126	T3N1M0	Stage IIIA
P127	T3N1M0	Stage IIIA
P128	T3N0M0	Stage IIA
P129	T3N1M0	Stage IIIA
P130	T4N2M0	Stage IIIC
P131	T4N2M0	Stage IIIC
P132	T3N2M0	Stage IIIB
P133	T3N1M0	Stage IIIA
P134	T4N1CM0	Stage IIIC
P135	T4N1M0	Stage IIIC
P136	T4N2M0	Stage IIIC
P137	T3N2M0	Stage IIIB
P138	T3N1CM0	Stage IIIA
P139	T2N2M0	Stage IIA
P140	T4N0M0	Stage IIB
P141	T2N2M0	Stage IIA
P142	T4N2M0	Stage IIIC
P143	T4N2M0	Stage IIIC
P144	T3N2M0	Stage IIIB
P145	T4N1M0	Stage IIIC
P146	T4N1M0	Stage IIIC
P147	T4N1M0	Stage IIIC
P148	T4N2M0	Stage IIIC
P149	T4N1M0	Stage IIIC
P150	T3N2M0	Stage IIIB
P151	T3N2M0	Stage IIIB
P152	T3N2M0	Stage IIIB
P153	T4N1M0	Stage IIIC
P154	T3N2M0	Stage IIIB
P155	T3N2M0	Stage IIIB
P156	T3N2M0	Stage IIIB
P157	T4N1M0	Stage IIIC
P158	T4N1M0	Stage IIIC
P159	T3N2M0	Stage IIIB
P160	T4aN2M0	Stage IIIC

## Sheet: Suvival Data
Pts	Group (1=2w,2=3w)	Platelet	platelet normal=1 unnormal=2	grade 3- platelet=1 grade 3+=2	Sex	Age	CEA level before surgery	CA199 level before surgery	TNM	Complete treatment	Treatment cycles	platelet	neropathy	anemia	DLT	liver function	PSN	Other	Recurrence event	DFS
P1	1	0	1	1	M	68	22.6	12.7	T3N1M0	1	6	0	0	1	1	0	0		1	12.2
P2	1	0	1	1	F	52	1.3	2	T1N1M0	1	6	0	1	0	0	1	5	fatige	0	64.43
P3	1	0	1	1	M	54	2.1	3.6	T4N0M0	1	9	0	0	0	0	0	2		0	64.26
P4	1	0	1	1	F	67	2.7	2	T2N1M0	1	4	0	0	1	0	1	0		0	31.85
P5	1	0	1	1	F	59	NA	NA	T3N1M0	1	6	0	0	0	0	0	0		0	58.03
P6	1	2	2	1	F	32	1.5	19.5	T3N1M0	1	12	2	1	1	0	2	0		1	53.72
P7	1	2	2	1	F	60	3.2	47.6	T3N0M0	1	6	2	1	1	0	0	0		0	63.92
P8	1	0	1	1	F	66	3.5	8.8	T2N1M0	1	6	0	0	1	0	0	0		0	60.36
P9	1	1	2	1	F	70	2.9	2	T3N1M0	1	6	1	3	0	0	0	1		0	64.23
P10	1	0	1	1	F	54	14	86.8	T4N0M0	1	4	0	2	1	0	0	0		0	13.46
P11	1	0	1	1	F	46	1.1	11	T4N0M0	1	1	0	0	2	0	0	1		0	63.03
P12	1	0	1	1	M	60			T1N1M0	1	6	0	0	0	0	0	0		0	62.92
P13	1	0	1	1	F	62	2.5	11	T3N1M0	1	6	0	0	0	0	0	1		0	62.2
P14	1	0	1	1	M	72	2.4	35.7	T3N1M0	1	6	0	0	0	0	0	0		0	56.82
P15	1	0	1	1	M	40	2	2.3	T3N1M0	1	6	0	0	0	0	0	0		0	51.16
P16	1	0	1	1	M	62	3.2	6.4	T3N1M0	1	6	0	0	0	0	0	1		0	58.66
P17	1	1	2	1	F	43	0.8	5.5	T1N1M0	1	6	1	1	0	0	1	0		0	46.03
P18	1	0	1	1	F	46	1.1	6.7	T3N1M0	1	8	0	0	0	0	0	0		0	48.49
P19	1	0	1	1	M	71	4.7	7.5	T2N1M0	1	6	0	0	0	0	0	1		0	54.92
P20	1	0	1	1	M	64	2.8	3.4	T2N1CM0	1	6	0	0	0	0	0	1		1	36.72
P21	1	0	1	1	M	58	8.4	2	T3N1M0	1	6	0	0	0	0	0	1		0	15.46
P22	1	0	1	1	M	63	2.8	2.7	T3N0M0	1	6	0	2	0	0	0	4		0	50.76
P23	1	0	1	1	F	39	0.7	31.6	T3N0M0	1	6	0	0	0	0	0	1		0	48.3
P24	1	0	1	1	F	47	1	2	T3N1M0	1	7	0	1	0	0	0	1		0	47.46
P25	1	1	2	1	M	63	2	2.2	T3N0M0		6	1	0	0	0	0	1		0	43.49
P26	1	2	2	1	F	72	6.8	8	T3N1M0		12	2	0	1	1	0	0		0	50.39
P27	1	1	2	1	M	70	6.6	27.4	T3N1M0	1	6	1	1	0	0	1	1		0	49.39
P28	1	0	1	1	M	68	16.7	4.3	T2N1M0		7	0	0	0	0	0	1		0	49.23
P29	1	3	2	2	M	49	2.8	63.1	T3N1M0		5	3	1	0	0	0	1		1	9.49
P30	1	2	2	1	F	68	11.6	11	T3N1M0		6	2	1	0	0	1	1		0	44.66
P31	1	0	1	1	M	65	1.9	7.8	T3N1M0		6	0	0	1	0	0	1		0	42.56
P32	1	2	2	1	M	68	15.3	53.5	T3N1M0		6	2	2	0	1	1	1		0	40.49
P33	1	1	2	1	M	47	8	1369	T3N0M0		6	1	0	0	0	0	1		0	39.66
P34	1	0	1	1	F	65	43.5	350	T3N1M0		6	0	0	1	0	0	5		0	48
P35	1	0	1	1	M	55	4.9	6	T3N1M0		5	0	0	0	2	0	0		0	46.23
P36	1	1	2	1	M	77	7.2	17.2	T3N1M0		3	1	0	0	0	0	1		0	44.76
P37	1	0	1	1	M	69	18.7	24.8	T3N1M0		6	0	0	0	0	0	0		1	26.43
P38	1	0	1	1	M	68	2.5	4.6	T2N1M0		6	0	1	0	1	1	1		0	40.76
P39	1	0	1	1	F	38	1.6	6.7	T3N0M0		6	0	0	0	0	1	0		0	35.36
P40	1	0	1	1	M	71	6.5	12.4	T3N0M0		6	0	0	0	0	0	0		0	35.56
P41	1	0	1	1	F	69	6.1	321.9	T3N1M0		6	0	0	0	0	0	0		0	25.89
P42	1	0	1	1	M	70	NA	NA	T3N1M0		6	0	0	0	0	1			0	21.03
P43	1	0	1	1	M	46	3.1	3.6	T3N1M0		2	0	1	0	0	0	0		0	35.33
P44	1	0	1	1	M	55	3.5	3.9	T4N0M0	1	4	0	0	0	0	2	0		0	45.49
P45	1	0	1	1	F	39	34.8	60.9	T3N0M0		6	0	1	0	0	1	0		0	34.43
P46	1	1	2	1	F	57	1.7	3.4	T3N0M0		6	1	1	0	0	0	0		0	33.33
P47	1	0	1	1	F	60	3.7	54	T3N1M0		6	0	2	0	0	1	2		0	38.43
P48	1	2	2	1	M	50	33.8	6.6	T3N0M0		6	2	0	0	1	1	0		0	33.36
P49	1	0	1	1	F	58	2	18.8	T3N0M0		6	0	1	0	0	0	0		0	36.33
P50	1	0	1	1	M	35	3.6	3	T3N1M0		6	0	1	0	0	1	0		0	40.33
P51	1	0	1	1	M	60	11.7	43.6	T3N0M0		6	0	0	0	0	0	0		1	24.36
P52	1	0	1	1	M	54	3.9	9.2	T4N1CM0	1	12	0	0	1	0	0	3		0	60.16
P53	1	1	2	1	F	58	25.7	2	T4N2M0	1	11	1	2	1	0	0	3		1	12
P54	1	3	2	2	M	51	NA	NA	T4N1CM0	1	12	3	1	0	0	0	2		0	22.92
P55	1	3	2	2	F	71	4	44	T3N2M0	1	12	3	0	0	0	2	1		1	34.92
P56	1	0	1	1	M	58	6.1	12.6	T3N2M0	1	12	0	0	0	0	0	0		1	38.85
P57	1	1	2	1	M	65	NA	NA	T4N1M0	1	12	1	2	1	1	0	0		0	47.43
P58	1	0	1	1	F	50	3.7	2.3	T3N2M0	1	12	0	0	0	0	1	1		0	43.56
P59	1	3	2	2	M	42	2.7	5.7	T3N2M0	1	12	3	0	0	1	1	1		0	52.1
P60	1	2	2	1	M	75	6	34.5	T3N2M0	1	12	2	0	0	0	0	1		1	33.13
P61	1	0	1	1	F	68	10.8	5.4	T4N2M0	1	10	0	1	0	0	1	0		0	26.69
P62	1	0	1	1	M	61	NA	NA	T3N1CM0		10	0	2	0	1	0	1		0	47.23
P63	1	0	1	1	F	59	NA	NA	T4N1M0		11	0	1	0	0	0	1		0	44.92
P64	1	0	1	1	M	56	2.88	21.9	T4N2M0		8	0	0	0	1	1	0		0	44.39
P65	1	0	1	1	M	34	3.5	6.5	T4N2M0		6	0	0	0	0	0	2		1	11.13
P66	1	1	2	1	F	69	11.9	0.2	T3N2M0		6	1	0	1	0	1	2		0	47.95
P67	1	2	2	1	F	63	30.5	108.3	T4N2M0		6	2	1	0	0	0	1		1	6.2
P68	1	0	1	1	M	73	1.6	4.6	T3N2M0		7	0	0	1	0	0	0		0	13.79
P69	1	1	2	1	F	57	8.3	21.4	T3N2M0		4	1	0	0	0	1	1		0	40.36
P70	1	0	1	1	M	66	2.1	6.3	T2N2M0		4	0	1	1	0	0	1		0	45.95
P71	1	0	1	1	F	66	2.4	3	T3N2M0		5	0	0	2	0	0	0	diahrea	0	43.69
P72	1	0	1	1	F	63	1.7	8.4	T2N2M0		7	0	0	0	0	0	1		0	18.92
P73	1	0	1	1	M	72	14.9	156.9	T3N2M0		12	0	0	0	0	0	5		0	37.49
P74	1	0	1	1	M	58	1.5	2.1	T2N2M0		8	0	0	0	0	0	0		0	46.13
P75	1	0	1	1	M	55	3.4	45.9	T3N2M0		12	0	1	0	0	0			0	40.43
P76	1	1	2	1	F	38	2.9	54.3	T3N2M0		12	1	0	0	0	0			0	42.92
P77	1	0	1	1	M	62	3.3	7.1	T3N2M0		5	0	0	1	0	0	0	renal failure	0	23.16
P78	1	1	2	1	M	66	5.8	2.8	T3N2M0		7	1	1	0	0	0	0	drug allergy	0	46.33
P79	1	0	1	1	M	53	na	na	T3N2M0		10	0	0	0	2	0			1	7.26
P80	1	2	2	1	F	66	na	na	T2N2M0		12	2	0	0	0	0	0		0	47.53
P81	2	0	1	1	M	66	2.6	2.9	T3N1M0	1	4	0	0	0	1	1	1	fatige	0	75.62
P82	2	0	1	1	F	31	0.8	8.2	T1N1M0	1	4	0	2	0	0	2	0		0	61.39
P83	2	1	2	1	M	46	3.1	223.7	T2N1M0	1	4	1	0	0	0	1	2		0	29.43
P84	2	0	1	1	M	52	4.6	2	T3N0M0	1	4	0	2	0	1	0	1		0	60.66
P85	2	0	1	1	M	63	5.6	15.8	T3N1CM0	1	8	0	2	1	0	1	1		0	66.13
P86	2	1	2	1	M	67	2.9	4.7	T1N1M0	1	4	1	2	0	0	0	1		0	43.89
P87	2	2	2	1	F	62	1.7	21.3	T3N0M0	1	4	2	2	0	0	0	2		0	62.59
P88	2	2	2	1	F	71	7.3	11.6	T3N1M0	1	4	2	2	2	0	0	1		0	55.72
P89	2	1	2	1	M	57	5.4	18.1	T4N0M0	1	6	1	1	0	0	0	3		0	62.1
P90	2	2	2	1	M	53			T3N1M0	1	4	2	2	0	0	1	3		1	51.2
P91	2	3	2	2	F	71	1.2	2.6	T3N1M0	1	4	3	3	0	0	2	3		0	59.59
P92	2	0	1	1	M	59	2.5	2	T2N1M0	1	4	0	2	0	0	0	3		0	59.92
P93	2	1	2	1	F	57	1.8	2.1	T3N0M0	1	4	1	1	0	0	0	1		0	20.49
P94	2	3	2	2	M	46			T3N1M0	1	4	3	1	0	0	0	0		0	47
P95	2	0	1	1	M	61	NA	NA	T3N1M0	1	4	0	0	1	0	0	1		0	55.92
P96	2	1	2	1	F	53	1.6	151	T3N1M0	1	8	1	0	0	1	0	1		0	55.95
P97	2	0	1	1	M	64	2.9	10.8	T3N0M0	1	4	0	0	0	0	3	0		0	25.43
P98	2	0	1	1	M	57	2	37.4	T3N1CM0	1	1	0	0	0	0	0	1		0	40
P99	2	2	2	1	M	67	2.6	5.1	T3N1M0		8	2	2	2	0	0	5		0	15.16
P100	2	0	1	1	F	41	14	0	T3N1M0	1	4	0	0	0	0	1	0		0	49.92
P101	2	2	2	1	M	43	3.6	44	T3N0M0	1	4	2	0	0	0	0	0	pain	1	13.95
P102	2	0	1	1	F	48	2.4	2	T3N0M0	1	4	0	0	0	0	2	1		0	49.43
P103	2	3	2	2	F	58	4.4	2	T3N1M0	1	4	3	0	0	0	0	0		0	43.99
P104	2	0	1	1	M	68	2.1	2	T3N1M0	1	4	0	2	0	0	1			0	13.26
P105	2	0	1	1	M	66	3.7	5.3	T3N1M0	1	6	0	0	0	0	1	1		1	19.33
P106	2	1	2	1	M	64	4.8	9.5	T3N1M0	1	4	1	0	0	0	0	2		0	48.43
P107	2	0	1	1	M	68	NA	NA	T4N0M0	1	5	0	0	0	0	0			0	48.92
P108	2	0	1	1	M	60	1.8	3.1	T3N0M0	1	4	0	0	0	1	0	0		0	48.26
P109	2	1	2	1	M	55	17	2	T3N0M0	1	4	1	0	0	0	0	1		0	39.92
P110	2	0	1	1	F	66	3.3	8.7	T2N1M0		4	0	0	0	0	2	0		0	11.85
P111	2	1	2	1	F	55	1.9	3	T3N0M0	1	4	1	0	0	0	0	1		0	38
P112	2	3	2	2	F	63	1.5	6.3	T2N1M0	1	4	3	2	0	0	0	1		0	40.03
P113	2	0	1	1	M	69	8.5	13.5	T3N0M0	1	4	0	0	1	0	0			1	7.07
P114	2	0	1	1	F	78	1.2	2.1	T3N1M0	1	4	0	3	0	0	0	1		0	39.89
P115	2	1	2	1	M	53	20.1	11.8	T3N1M0	1	5	1	0	0	0	0	1		0	40.62
P116	2	0	1	1	F	62	2.6	3	T3N1M0	1	4	0	1	0	0	1	1		0	44.99
P117	2	3	2	2	M	65	1.9	14.8	T3N0M0	1	4	3	2	1	0	0	1		1	26.85
P118	2	0	1	1	F	43	1.7	9.7	T3N1M0	1	4	0	0	0	0	1	1		0	43.59
P119	2	0	1	1	F	71	15.4	2	T3N1M0		2	0	0	0	0	1	0		0	7.82
P120	2	1	2	1	M	76	5	2	T3N1M0	1	4	1	0	0	0	0	1		0	35.62
P121	2	2	2	1	M	58	1.8	10.9	T3N1M0	1	4	2	1	0	0	1	1		0	40.16
P122	2	0	1	1	M	57	0.8	2	T3N0M0	1	4	0	1	0	0	0	1		0	40.95
P123	2	0	1	1	F	69	1.6	2	T1N1M0		4	0	0	0	0	0			1	2.72
P124	2	0	1	1	M	61			T3N1cM0		4	0	0	0	0	1	0		0	3
P125	2	0	1	1	M	63			T3N0M0		4	0	0	0	0	1	0		0	33.66
P126	2	2	2	1	M	59	41.7	2	T3N1M0	1	4	2	2	0	0	1	1		0	43.16
P127	2	0	1	1	M	57	35.2	116.1	T3N1M0	1	4	0	1	0	0	2	1		0	45.95
P128	2	0	1	1	F	52	1.5	2.6	T3N0M0		4	0	1	0	0	2	0		0	39.72
P129	2	2	2	1	M	70	2.9	12.8	T3N1M0	1	5	0	0	0	0	0	0		0	36.26
P130	2	0	1	1	M	50	6.1	14.3	T4N2M0	1	8	0	0	1	0	2	3	vomit	0	73.33
P131	2	0	1	1	F	42	10.3	18.8	T4N2M0	1	8	0	1	0	0	0	2	vomit	1	27.62
P132	2	0	1	1	M	73	2.5	8.9	T3N2M0	1	8	0	2	0	0	0	3		0	31.69
P133	2	0	1	1	M	48	7.6	8.7	T3N1M0	1	6	0	2	1	2	0	3		0	40
P134	2	1	2	1	F	58	7.5	5.6	T4N1CM0	1	8	1	0	1	0	1	0		1	19.13
P135	2	0	1	1	M	36			T4N1M0	1	8	0	0	1	0	0	1		0	75.59
P136	2	0	1	1	F	47	3.9	3.6	T4N2M0	1	8	0	1	0	0	2	0		0	6.76
P137	2	1	2	1	F	63	4.3	2	T3N2M0	0	5	1	0	1	0	0	0		0	49.39
P138	2	1	2	1	F	56	2.7	18.4	T3N1CM0	0	8	1	0	1	0	1	0		0	53.72
P139	2	2	2	1	M	62	15	98.3	T2N2M0		8	2	0	0	0	0	0		0	47
P140	2	1	2	1	M	69	6.4	27.4	T4N0M0		5	1	4	1	1	0	0		1	15.79
P141	2	2	2	1	M	42			T2N2M0		4	2	0	0	0	0	1		1	13.56
P142	2	0	1	1	M	42	1.5	27.7	T4N2M0		8	0	0	0	0	1	1		1	19.36
P143	2	2	2	1	M	50			T4N2M0	1	8	2	0	0	0	0	1		1	53.16
P144	2	2	2	1	M	24	88.3	2	T3N2M0	1	8	2	0	0	0	1	1		0	52.46
P145	2	0	1	1	M	51	16.6	7.9	T4N1M0		7	0	2	0	0	0	1		0	51.33
P146	2	3	2	2	M	41	NA	NA	T4N1M0		4	3	1	0	0	0	1		0	49.89
P147	2	2	2	1	M	67	NA	NA	T4N1M0	1	8	2	0	0	0	0	1		0	59.23
P148	2	3	2	2	F	59	58.1	2284.8	T4N2M0		8	3	3	0	0	0	1		0	3.95
P149	2	2	2	1	M	70	2.5	3.5	T4N1M0		8	2	2	0	0	1	1		0	44.43
P150	2	0	1	1	M	64	2.4	7.3	T3N2M0		8	0	2	0	1	0			0	12.66
P151	2	0	1	1	M	62	2	5.9	T3N2M0		8	0	0	1	0	1	0		0	44.66
P152	2	2	2	1	M	42	1.5	4.6	T3N2M0		8	2	0	0	1	0	1		0	42.92
P153	2	0	1	1	M	63	16.1	14.5	T4N1M0		6	0	0	1	0	0			0	41.66
P154	2	2	2	1	M	42	1.6	2.5	T3N2M0		8	2	1	0	0	1	0		1	29.1
P155	2	0	1	1	M	64	6.2	32.2	T3N2M0		8	0	1	2	0	0			0	37.56
P156	2	0	1	1	F	74	4	5.9	T3N2M0		8	0	1	0	0	0		diahrea	1	31.36
P157	2	0	1	1	M	69	2.1	3	T4N1M0		8	0	2	0	1	0			1	21.03
P158	2	0	1	1	F	47	1.3	76.5	T4N1M0		8	0	1	2	0	0			0	39.66
P159	2	1	2	1	F	51	2.2	26.6	T3N2M0		8	1	2	1	1	0			0	35.82
P160	2	1	2	1	M	64	3.7	10.4	T4aN2M0		8	1	0	0	0	0			1	34.43
